# Supplementary material for: Investigation of the Influence of the Extraction System and Seasonality on the Pharmacological Potential of Eugenia punicifolia Leaves
Source: Molecules. 2025 Feb 5;30(3):713. doi: 10.3390/molecules30030713 (PMC11820027; doi:10.3390/molecules30030713)
Supplement: Supplementary file 1 [file molecules-30-00713-s001.zip]

Archive with 1 entries (1 files):
- molecules-3379252-supplementary.pdf
